# Supplementary material for: Plasma-Corona Enabled Synthesis of Photonic Copper Sensor for the Detection of Ovarian Cancer Marker CA 125
Source: Nanomaterials (Basel). 2026 Jul 21;16(14):894. doi: 10.3390/nano16140894 (PMC13415857; doi:10.3390/nano16140894)
Supplement: Supplementary file 1 [file nanomaterials-16-00894-s001.zip]

Archive with 1 entries (1 files):
- nanomaterials-4414391-supplementary.pdf
